# Supplementary material for: Transcriptomic analysis of Perilla frutescens seed to insight into the biosynthesis and metabolic of unsaturated fatty acids
Source: BMC Genomics. 2018 Mar 21;19:213. doi: 10.1186/s12864-018-4595-z (PMC5863459; doi:10.1186/s12864-018-4595-z)
Supplement: Supplementary file 1 — Table S1. Summary of sequencing and de novo assembly of P. frutescens seed transcriptome. (XLS 21 kb) [file 12864_2018_4595_MOESM1_ESM.xls]

## Sheet: Sheet1
Table S1. Summary of sequencing and de novo assembly of P. frutescens seed transcriptome.
Sample	Raw Reads	Clean reads	Clean bases	GC (%)	Q30 (%)	N50 (bp)	N90 (bp)	Average length (bp)
5 DAF	60780633	57864581	8.43G	46.01	95.35	n/a	n/a	n/a
10 DAF	58749546	55707908	8.36G	49.69	90.81	n/a	n/a	n/a
20 DAF	60102426	57601187	8.64G	50.1	91.27	n/a	n/a	n/a
Unigenes	n/a	110176	8.35G	n/a	n/a	1420	283	758
DAF: days after flowering.
