# Supplementary material for: Transcriptomic analysis of Perilla frutescens seed to insight into the biosynthesis and metabolic of unsaturated fatty acids
Source: BMC Genomics. 2018 Mar 21;19:213. doi: 10.1186/s12864-018-4595-z (PMC5863459; doi:10.1186/s12864-018-4595-z)
Supplement: Supplementary file 3 — Table S2. Summary of annotations for assembled unigenes in P. frutescens seed transcriptome. (XLS 21 kb) [file 12864_2018_4595_MOESM3_ESM.xls]

## Sheet: Sheet1
Table S2. Summary of annotations for assembled unigenes in P. frutescens seed transcriptome
Database	Number of Unigenes	Percentage (%)
NR	44596	40.47
NT	28756	26.1
KO	18095	16.42
SwissProt	41336	37.51
Pfam	37878	34.37
GO	38195	34.66
KOG	23316	21.16
Unigenes hit all databases	7892	7.16
Unigenes hit at least one database	58767	53.33
Total unigenes	110176	100
