# Supplementary material for: Transcriptomic analysis of Perilla frutescens seed to insight into the biosynthesis and metabolic of unsaturated fatty acids
Source: BMC Genomics. 2018 Mar 21;19:213. doi: 10.1186/s12864-018-4595-z (PMC5863459; doi:10.1186/s12864-018-4595-z)
Supplement: Supplementary file 5 — Table S3. Differentially expressed genes involved in fatty acid biosynthesis and metabolism. (XLS 26 kb) [file 12864_2018_4595_MOESM5_ESM.xls]

## Sheet: Figure S-KEGG pathway enrichmen
Table S3. Differentially expressed genes involved in fatty acid biosynthesis and metabolism
KEGG Pathway	ID	Input gene number	Background gene number	P-Value	Corrected P-Value	Input gene ID
Glucosinolate biosynthesis	ko00966	1	7	0.00712477	0.162594	c42118_g1
Glyoxylate and dicarboxylate metabolism	ko00630	2	214	0.0159618	0.162594	c46974_g1,c34023_g2
Legionellosis	ko05134	2	240	0.019759	0.162594	c84325_g1,c33955_g1
Carbon fixation in photosynthetic organisms	ko00710	2	257	0.0224267	0.162594	c38475_g1,c34023_g2
Cyanoamino acid metabolism	ko00460	1	81	0.0707353	0.298975	c42118_g1
Amyotrophic lateral sclerosis (ALS)	ko05014	1	93	0.0806707	0.298975	c46974_g1
Spliceosome	ko03040	2	538	0.083724	0.298975	c84325_g1,c35756_g1
Tryptophan metabolism	ko00380	1	106	0.0913176	0.298975	c46974_g1
Photosynthesis	ko00195	1	108	0.0929449	0.298975	c4208_g1
2-Oxocarboxylic acid metabolism	ko01210	1	163	0.136604	0.298975	c42118_g1
MAPK signaling pathway	ko04010	1	170	0.142012	0.298975	c84325_g1
HIF-1 signaling pathway	ko04066	1	172	0.143551	0.298975	c38475_g1
Antigen processing and presentation	ko04612	1	183	0.151969	0.298975	c84325_g1
Carbon metabolism	ko01200	2	796	0.15915	0.298975	c38475_g1,c34023_g2
FoxO signaling pathway	ko04068	1	202	0.166319	0.298975	c46974_g1
Estrogen signaling pathway	ko04915	1	210	0.172291	0.298975	c84325_g1
Peroxisome	ko04146	1	214	0.175261	0.298975	c46974_g1
Influenza A	ko05164	1	277	0.220699	0.322047	c84325_g1
Measles	ko05162	1	278	0.2214	0.322047	c84325_g1
Toxoplasmosis	ko05145	1	279	0.222101	0.322047	c84325_g1
Plant hormone signal transduction	ko04075	1	342	0.26503	0.359727	c43164_g1
Endocytosis	ko04144	1	370	0.283363	0.359727	c84325_g1
Glycolysis / Gluconeogenesis	ko00010	1	373	0.285301	0.359727	c38475_g1
Alzheimer's disease	ko05010	1	416	0.312523	0.377631	c38475_g1
RNA transport	ko03013	1	439	0.326667	0.378934	c33955_g1
Oxidative phosphorylation	ko00190	1	465	0.342316	0.381814	c33572_g1
Epstein-Barr virus infection	ko05169	1	489	0.356448	0.382852	c84325_g1
Protein processing in endoplasmic reticulum	ko04141	1	614	0.425417	0.44061	c84325_g1
Biosynthesis of amino acids	ko01230	1	654	0.44593	0.44593	c38475_g1
##Statistical test method: hypergeometric test / Fisher's exact test
##FDR correction method: Benjamini and Hochberg
