# Supplementary material for: Transcriptomic analysis of Perilla frutescens seed to insight into the biosynthesis and metabolic of unsaturated fatty acids
Source: BMC Genomics. 2018 Mar 21;19:213. doi: 10.1186/s12864-018-4595-z (PMC5863459; doi:10.1186/s12864-018-4595-z)
Supplement: Supplementary file 6 — Table S4. KEGG pathway enrichment analysis of differentially expressed genes between 10 DAF and 5 DAF seeds. (XLS 58 kb) [file 12864_2018_4595_MOESM6_ESM.xls]

## Sheet: PF_S3vsPF_S2.DEG_KEGG_pathway_e
Table S4. KEGG pathway enrichment analysis of differentially expressed genes between 10 DAF and 5 DAF seeds
KEGG pathway	ID	Input gene number	Background gene number	P-Value	Corrected P-Value	Input gene ID
Photosynthesis - antenna proteins	ko00196	12	48	6.75818e-13	1.14213e-10	c1504_g1,c36576_g1,c38704_g1,c28798_g1,c37827_g1,c9695_g1,c35537_g1,c27371_g1,c47924_g2,c30886_g2,c30886_g1,c34741_g1
Photosynthesis	ko00195	15	108	1.72353e-12	1.45638e-10	c36053_g1,c33251_g1,c32712_g1,c35889_g1,c34478_g1,c37067_g1,c32295_g1,c96035_g1,c40039_g1,c37915_g1,c25221_g1,c34783_g1,c25674_g1,c4208_g1,c37396_g1
Plant hormone signal transduction	ko04075	14	342	1.49913e-05	0.000844508	c43177_g2,c42945_g1,c36693_g1,c36278_g3,c40446_g1,c44751_g2,c34906_g1,c41758_g2,c33397_g2,c43287_g1,c36317_g1,c39488_g1,c44487_g1,c35436_g1
Carotenoid biosynthesis	ko00906	4	61	0.00397171	0.167805	c39444_g1,c48862_g2,c47227_g4,c45353_g2
Tetracycline biosynthesis	ko00253	2	12	0.00821295	0.256039	c47294_g2,c42206_g2
Isoflavonoid biosynthesis	ko00943	2	16	0.0134536	0.256039	c43377_g1,c43377_g3
Nicotine addiction	ko05033	2	16	0.0134536	0.256039	c38459_g1,c44773_g1
Linoleic acid metabolism	ko00591	2	16	0.0134536	0.256039	c48704_g1,c44067_g1
Drug metabolism - cytochrome P450	ko00982	4	89	0.0138179	0.256039	c47160_g2,c35362_g1,c29271_g1,c41202_g2
Monoterpenoid biosynthesis	ko00902	2	19	0.0181096	0.256039	c20620_g1,c30288_g1
Anthocyanin biosynthesis	ko00942	2	19	0.0181096	0.256039	c48596_g2,c48596_g3
Fatty acid biosynthesis	ko00061	4	97	0.0181803	0.256039	c34017_g1,c45647_g2,c47294_g2,c42206_g2
Morphine addiction	ko05032	2	20	0.0197919	0.257294	c38459_g1,c44773_g1
Glyoxylate and dicarboxylate metabolism	ko00630	6	214	0.0228038	0.270493	c34023_g2,c47011_g1,c42393_g1,c46974_g1,c35084_g1,c35456_g1
Tryptophan metabolism	ko00380	4	106	0.0240083	0.270493	c35590_g2,c31728_g1,c46974_g1,c35590_g1
alpha-Linolenic acid metabolism	ko00592	3	71	0.0371999	0.385427	c48704_g1,c36410_g1,c44067_g1
Biotin metabolism	ko00780	2	31	0.0421411	0.385427	c34017_g1,c42533_g1
p53 signaling pathway	ko04115	3	76	0.0437939	0.385427	c38127_g1,c31957_g2,c18098_g1
Carbon fixation in photosynthetic organisms	ko00710	6	257	0.0477138	0.385427	c44432_g2,c35304_g2,c34023_g2,c45503_g1,c36980_g1,c38475_g1
Circadian rhythm - plant	ko04712	3	79	0.0480108	0.385427	c38127_g1,c36127_g1,c47847_g1
Chemical carcinogenesis	ko05204	3	81	0.0509287	0.385427	c47160_g2,c35362_g1,c29271_g1
Diterpenoid biosynthesis	ko00904	2	36	0.0543403	0.385427	c43150_g1,c35910_g1
FoxO signaling pathway	ko04068	5	202	0.0556791	0.385427	c31957_g2,c46974_g1,c30593_g1,c33278_g1,c34890_g1
Phenylpropanoid biosynthesis	ko00940	5	203	0.0566104	0.385427	c28603_g1,c46708_g2,c39154_g1,c49303_g1,c48372_g3
Metabolism of xenobiotics by cytochrome P450	ko00980	3	85	0.0570158	0.385427	c47160_g2,c35362_g1,c29271_g1
Retrograde endocannabinoid signaling	ko04723	2	38	0.0595273	0.386927	c38459_g1,c44773_g1
Peroxisome	ko04146	5	214	0.0674432	0.422145	c34890_g1,c46974_g1,c30593_g1,c45647_g2,c35084_g1
Galactose metabolism	ko00052	4	158	0.0778334	0.460439	c49693_g1,c43666_g2,c49371_g1,c37494_g1
Nitrogen metabolism	ko00910	3	98	0.0790103	0.460439	c79127_g1,c31728_g1,c44825_g2
Carbon metabolism	ko01200	12	796	0.108134	0.609158	c44432_g2,c34023_g2,c47294_g2,c35304_g2,c47011_g1,c45503_g1,c36980_g1,c38475_g1,c18303_g1,c42206_g2,c35084_g1,c35456_g1
Glutathione metabolism	ko00480	4	184	0.117131	0.638552	c47160_g2,c35362_g1,c29271_g1,c18303_g1
Fatty acid metabolism	ko01212	4	189	0.125522	0.662914	c34017_g1,c45647_g2,c47294_g2,c42206_g2
Calcium signaling pathway	ko04020	3	126	0.136368	0.698372	c41603_g2,c33068_g1,c27959_g1
Oxytocin signaling pathway	ko04921	4	203	0.150293	0.717867	c41603_g2,c33543_g1,c33278_g1,c27959_g1
Homologous recombination	ko03440	2	68	0.152595	0.717867	c29873_g1,c44838_g1
Fanconi anemia pathway	ko03460	2	69	0.156047	0.717867	c29873_g1,c49454_g1
Carbon fixation pathways in prokaryotes	ko00720	3	135	0.157166	0.717867	c47294_g2,c42206_g2,c35456_g1
Styrene degradation	ko00643	1	21	0.196528	0.853652	c31728_g1
Cyanoamino acid metabolism	ko00460	2	81	0.19845	0.853652	c31728_g1,c49303_g1
GABAergic synapse	ko04727	2	82	0.202048	0.853652	c38459_g1,c44773_g1
Osteoclast differentiation	ko04380	2	84	0.209266	0.854956	c39968_g1,c41603_g2
Glycosphingolipid biosynthesis - globo series	ko00603	1	24	0.220155	0.854956	c49371_g1
cGMP-PKG signaling pathway	ko04022	3	163	0.22698	0.854956	c41603_g2,c33068_g1,c27959_g1
Riboflavin metabolism	ko00740	1	25	0.227876	0.854956	c39968_g1
Amphetamine addiction	ko05031	2	90	0.231059	0.854956	c41603_g2,c27959_g1
Phenylalanine, tyrosine and tryptophan biosynthesis	ko00400	2	92	0.238358	0.854956	c26116_g1,c11652_g1
Amyotrophic lateral sclerosis (ALS)	ko05014	2	93	0.242012	0.854956	c41603_g2,c46974_g1
Thiamine metabolism	ko00730	1	27	0.24309	0.854956	c39520_g1
Vitamin B6 metabolism	ko00750	1	28	0.250584	0.854956	c28632_g2
Regulation of autophagy	ko04140	2	97	0.256648	0.854956	c46841_g1,c33278_g1
Protein digestion and absorption	ko04974	1	29	0.258005	0.854956	c45175_g1
Propanoate metabolism	ko00640	2	103	0.278621	0.869778	c47294_g2,c42206_g2
Arachidonic acid metabolism	ko00590	1	32	0.279829	0.869778	c44067_g1
Antigen processing and presentation	ko04612	3	183	0.279862	0.869778	c83449_g1,c42262_g4,c84325_g1
Adipocytokine signaling pathway	ko04920	2	105	0.285939	0.869778	c45647_g2,c33278_g1
Aminobenzoate degradation	ko00627	1	34	0.294021	0.869778	c31728_g1
Rap1 signaling pathway	ko04015	2	110	0.304194	0.869778	c27959_g1,c25017_g1
Small cell lung cancer	ko05222	1	37	0.314789	0.869778	c31957_g2
Lysosome	ko04142	3	200	0.325629	0.869778	c14755_g1,c40779_g2,c40196_g1
HTLV-I infection	ko05166	3	207	0.344509	0.869778	c41603_g2,c33068_g1,c42262_g4
Estrogen signaling pathway	ko04915	3	210	0.352589	0.869778	c83449_g1,c84325_g1,c27959_g1
Sesquiterpenoid and triterpenoid biosynthesis	ko00909	1	43	0.354514	0.869778	c45770_g1
Nicotinate and nicotinamide metabolism	ko00760	1	43	0.354514	0.869778	c44117_g3
Long-term potentiation	ko04720	2	124	0.354741	0.869778	c41603_g2,c27959_g1
Phototransduction	ko04744	1	45	0.367238	0.869778	c27959_g1
Phototransduction - fly	ko04745	1	45	0.367238	0.869778	c27959_g1
Cutin, suberine and wax biosynthesis	ko00073	1	46	0.373506	0.869778	c36350_g1
Zeatin biosynthesis	ko00908	1	46	0.373506	0.869778	c41575_g1
Progesterone-mediated oocyte maturation	ko04914	2	131	0.379543	0.869778	c83449_g1,c31957_g2
Insulin signaling pathway	ko04910	4	313	0.383565	0.869778	c33278_g1,c41693_g1,c27959_g1,c45503_g1
Olfactory transduction	ko04740	1	48	0.385857	0.869778	c27959_g1
Prostate cancer	ko05215	2	134	0.390051	0.869778	c83449_g1,c31957_g2
Flavonoid biosynthesis	ko00941	1	50	0.397965	0.869778	c48372_g3
Gastric acid secretion	ko04971	1	51	0.40393	0.869778	c27959_g1
Cysteine and methionine metabolism	ko00270	3	231	0.40865	0.869778	c39134_g1,c19014_g1,c45047_g1
Ether lipid metabolism	ko00565	1	54	0.421472	0.869778	c44067_g1
Salivary secretion	ko04970	1	56	0.43288	0.869778	c27959_g1
Phosphatidylinositol signaling system	ko04070	2	150	0.444643	0.869778	c49266_g1,c27959_g1
Stilbenoid, diarylheptanoid and gingerol biosynthesis	ko00945	1	61	0.460427	0.869778	c48372_g3
Hypertrophic cardiomyopathy (HCM)	ko05410	1	61	0.460427	0.869778	c33278_g1
Ubiquinone and other terpenoid-quinone biosynthesis	ko00130	1	62	0.465774	0.869778	c42299_g1
Glycerolipid metabolism	ko00561	2	158	0.470908	0.869778	c49371_g1,c44067_g1
Phenylalanine metabolism	ko00360	2	162	0.483759	0.869778	c39154_g1,c48372_g3
2-Oxocarboxylic acid metabolism	ko01210	2	163	0.486941	0.869778	c44432_g2,c35456_g1
Steroid biosynthesis	ko00100	1	67	0.491728	0.869778	c44067_g1
Inflammatory mediator regulation of TRP channels	ko04750	1	67	0.491728	0.869778	c27959_g1
Pentose phosphate pathway	ko00030	2	166	0.496415	0.869778	c45503_g1,c18303_g1
Fatty acid elongation	ko00062	1	68	0.496765	0.869778	c41927_g2
MAPK signaling pathway	ko04010	2	170	0.508872	0.869778	c41603_g2,c84325_g1
Pentose and glucuronate interconversions	ko00040	2	170	0.508872	0.869778	c29865_g1,c45784_g2
T cell receptor signaling pathway	ko04660	1	71	0.511582	0.869778	c41603_g2
Circadian entrainment	ko04713	1	71	0.511582	0.869778	c27959_g1
Alanine, aspartate and glutamate metabolism	ko00250	2	171	0.511955	0.869778	c44432_g2,c35084_g1
Oocyte meiosis	ko04114	3	273	0.515396	0.869778	c41603_g2,c31957_g2,c27959_g1
NOD-like receptor signaling pathway	ko04621	1	72	0.516423	0.869778	c83449_g1
Glycerophospholipid metabolism	ko00564	2	175	0.524158	0.869778	c43874_g1,c44067_g1
Sphingolipid metabolism	ko00600	1	74	0.525963	0.869778	c49371_g1
Methane metabolism	ko00680	2	176	0.527177	0.869778	c35084_g1,c45503_g1
Measles	ko05162	3	278	0.52743	0.869778	c31957_g2,c84325_g1,c18098_g1
Regulation of actin cytoskeleton	ko04810	2	178	0.533175	0.869778	c49266_g1,c25017_g1
Isoquinoline alkaloid biosynthesis	ko00950	1	76	0.535315	0.869778	c45189_g1
Natural killer cell mediated cytotoxicity	ko04650	1	79	0.549	0.869778	c41603_g2
AMPK signaling pathway	ko04152	3	290	0.555621	0.869778	c33278_g1,c33543_g1,c45503_g1
VEGF signaling pathway	ko04370	1	81	0.557899	0.869778	c41603_g2
Shigellosis	ko05131	1	82	0.562282	0.869778	c25017_g1
Synaptic vesicle cycle	ko04721	2	189	0.565227	0.869778	c38459_g1,c44773_g1
Glioma	ko05214	1	83	0.566622	0.869778	c27959_g1
Pyruvate metabolism	ko00620	3	295	0.567067	0.869778	c42206_g2,c47294_g2,c47011_g1
Salmonella infection	ko05132	1	84	0.57092	0.869778	c25017_g1
Ubiquitin mediated proteolysis	ko04120	3	303	0.585001	0.869778	c38127_g1,c39154_g2,c18098_g1
Alzheimer's disease	ko05010	4	416	0.598568	0.869778	c41603_g2,c75326_g1,c38475_g1,c27959_g1
Cardiac muscle contraction	ko04260	1	91	0.599833	0.869778	c75326_g1
Vascular smooth muscle contraction	ko04270	1	92	0.603802	0.869778	c27959_g1
Glycine, serine and threonine metabolism	ko00260	2	204	0.606335	0.869778	c42393_g1,c35084_g1
B cell receptor signaling pathway	ko04662	1	96	0.619289	0.869778	c41603_g2
Plant-pathogen interaction	ko04626	6	642	0.620758	0.869778	c43177_g2,c83449_g1,c29676_g1,c45820_g5,c27959_g1,c45647_g1
Ascorbate and aldarate metabolism	ko00053	1	97	0.623065	0.869778	c42844_g1
Circadian rhythm	ko04710	1	97	0.623065	0.869778	c33278_g1
Hepatitis B	ko05161	1	98	0.626804	0.869778	c31957_g2
Melanogenesis	ko04916	1	98	0.626804	0.869778	c27959_g1
Pathogenic Escherichia coli infection	ko05130	1	100	0.634171	0.869778	c47393_g1
GnRH signaling pathway	ko04912	1	100	0.634171	0.869778	c27959_g1
Gap junction	ko04540	1	101	0.6378	0.869778	c47393_g1
Pathways in cancer	ko05200	2	220	0.646866	0.869778	c83449_g1,c31957_g2
Glutamatergic synapse	ko04724	1	104	0.648473	0.869778	c41603_g2
Axon guidance	ko04360	1	104	0.648473	0.869778	c41603_g2
Huntington's disease	ko05016	4	449	0.657397	0.874804	c75326_g1,c33068_g1,c30593_g1,c34890_g1
PPAR signaling pathway	ko03320	1	110	0.668888	0.875866	c45647_g2
Rheumatoid arthritis	ko05323	1	112	0.675426	0.875866	c39968_g1
Tuberculosis	ko05152	3	349	0.678583	0.875866	c41603_g2,c42262_g4,c27959_g1
Oxidative phosphorylation	ko00190	4	465	0.683747	0.875866	c75326_g1,c33572_g1,c37396_g1,c43773_g1
PI3K-Akt signaling pathway	ko04151	3	352	0.684108	0.875866	c83449_g1,c33278_g1,c31957_g2
Legionellosis	ko05134	2	240	0.692801	0.880326	c84325_g1,c33955_g1
Glycolysis / Gluconeogenesis	ko00010	3	373	0.72081	0.90547	c44358_g1,c38475_g1,c45503_g1
Tyrosine metabolism	ko00350	1	128	0.723305	0.90547	c45189_g1
Protein processing in endoplasmic reticulum	ko04141	5	614	0.734815	0.911783	c39154_g2,c83449_g1,c35243_g1,c31780_g1,c84325_g1
Fructose and mannose metabolism	ko00051	1	135	0.741971	0.911783	c45503_g1
Inositol phosphate metabolism	ko00562	1	136	0.744533	0.911783	c49266_g1
Dopaminergic synapse	ko04728	1	141	0.756967	0.91588	c27959_g1
Fatty acid degradation	ko00071	1	143	0.761771	0.91588	c45647_g2
Adrenergic signaling in cardiomyocytes	ko04261	1	144	0.764136	0.91588	c27959_g1
Ras signaling pathway	ko04014	1	150	0.777848	0.918205	c27959_g1
Apoptosis	ko04210	1	151	0.780055	0.918205	c41603_g2
Biosynthesis of amino acids	ko01230	5	654	0.782376	0.918205	c26116_g1,c11652_g1,c44432_g2,c38475_g1,c35456_g1
mTOR signaling pathway	ko04150	1	158	0.794901	0.926471	c33278_g1
Phagosome	ko04145	2	300	0.801713	0.928011	c49266_g1,c47393_g1
HIF-1 signaling pathway	ko04066	1	172	0.821662	0.938249	c38475_g1
Wnt signaling pathway	ko04310	1	172	0.821662	0.938249	c41603_g2
cAMP signaling pathway	ko04024	1	184	0.841809	0.938856	c27959_g1
Non-alcoholic fatty liver disease (NAFLD)	ko04932	2	334	0.846941	0.938856	c75326_g1,c33278_g1
Parkinson's disease	ko05012	2	338	0.851597	0.938856	c75326_g1,c33068_g1
Pertussis	ko05133	1	191	0.852496	0.938856	c27959_g1
Starch and sucrose metabolism	ko00500	2	341	0.855005	0.938856	c29865_g1,c49303_g1
Alcoholism	ko05034	1	195	0.858276	0.938856	c27959_g1
Herpes simplex infection	ko05168	1	197	0.861081	0.938856	c31957_g2
Endocytosis	ko04144	2	370	0.884444	0.957794	c84325_g1,c42807_g2
Ribosome biogenesis in eukaryotes	ko03008	1	223	0.892882	0.957794	c50013_g1
Amino sugar and nucleotide sugar metabolism	ko00520	1	226	0.896048	0.957794	c76264_g1
Arginine and proline metabolism	ko00330	1	231	0.90112	0.957794	c19014_g1
Citrate cycle (TCA cycle)	ko00020	1	250	0.91824	0.969891	c35456_g1
Influenza A	ko05164	1	277	0.937607	0.972321	c84325_g1
Toxoplasmosis	ko05145	1	279	0.938845	0.972321	c84325_g1
Cell cycle	ko04110	1	280	0.939454	0.972321	c31957_g2
Neurotrophin signaling pathway	ko04722	1	287	0.943554	0.972321	c27959_g1
Epstein-Barr virus infection	ko05169	2	489	0.956146	0.979325	c31957_g2,c84325_g1
Viral carcinogenesis	ko05203	1	346	0.968759	0.982611	c31957_g2
Spliceosome	ko03040	2	538	0.970982	0.982611	c84325_g1,c35756_g1
Purine metabolism	ko00230	1	397	0.981279	0.98712	c37973_g1
RNA transport	ko03013	1	439	0.987727	0.987727	c33955_g1
##Statistical test method: hypergeometric test / Fisher's exact test
##FDR correction method: Benjamini and Hochberg
