# Supplementary material for: Transcriptomic analysis of Perilla frutescens seed to insight into the biosynthesis and metabolic of unsaturated fatty acids
Source: BMC Genomics. 2018 Mar 21;19:213. doi: 10.1186/s12864-018-4595-z (PMC5863459; doi:10.1186/s12864-018-4595-z)
Supplement: Supplementary file 7 — Table S5. KEGG pathway enrichment analysis of differentially expressed genes between 20 DAF and 10 DAF seeds. (XLS 34 kb) [file 12864_2018_4595_MOESM7_ESM.xls]

## Sheet: Sheet1
Table S5. KEGG pathway enrichment analysis of differentially expressed genes between 20 DAF and 10 DAF seeds
Gene Symbols		Full descriptions			Unigene ID	Fold Change (Log2FC)
		(Based on BLAST searching)				10 DAF vs. 5 DAF	P-adj	20 DAF vs. 10 DAF	P-adj
Fatty Acids Biosynthesis
BC	Biotin carboxylase			c40956_g2		1.19	0.24	-2.79	0.02
				c38756_g1		1.22	0.09	-0.9	0.05
BCCP	Biotin carboxyl carrier protein			c40840_g1		1.57	0.1	-2.07	0.02
				c48485_g1		1.55	0.04	-2.24	0.01
α-CT	Carboxyl transferase α-subunit			c42206_g1		1.54	0.05	-2.34	0.01
				c42206_g2		1.61	0.03	-2.77	0.01
				c46749_g1		1.26	0.11	-2.44	0.01
				c47294_g2		5.17	0.16	2.05	0.01
β-CT	Carboxyl transferase β-subunit			c11765_g1		0.78	0.5	-0.18	0.83
				c86213_g1		0.41	0.85	-1.03	0.66
MCAAT	Malonyl-CoA ACP transacylase			c45751_g1		1.16	0.11	-1.64	0.01
KAS III	Ketoacyl-ACP synthase III			c36682_g1		0.64	0.4	-1.54	0.12
				c42731_g1		0.97	0.35	-3.15	0.03
KAR	3-ketoacyl-ACP reductase			c48364_g2		0.58	0.51	-2.07	0.12
HAD	3-hydroxyacyl-ACP dyhydratase			c34853_g1		0.45	0.65	-3.44	0.07
EAR	2-enoyl-ACP reductase			c48056_g1		0.97	0.4	-2.73	0.08
KAS I	Ketoacyl-ACP synthase I			c41441_g1		0.73	0.43	-2.61	0.05
				c41441_g2		0.96	0.38	-2.77	0.05
KAS II	Ketoacyl-ACP synthase II			c40996_g3		1.05	0.16	-0.58	0.2
				c40996_g4		1.38	0.07	-1.89	0.01
SAD	Acyl-ACP desaturase			c41262_g1		0.09	0.89	-0.2	0.69
FATB	Acyl-ACP thioesterase A			c40946_g1		-0.54	0.53	-0.28	0.51
FATA	Acyl-ACP thioesterase A			c39474_g1		1.42	0.05	-1.18	0.01
LACS	Long-chain acyl-CoA synthase			c44379_g1		1.17	0.19	-2.8	0.01
FAD6	ω-3 fatty acid desaturase 6			c39046_g1		-1.57	0.19	-0.57	0.29
FAD7/8	ω-3 fatty acid desaturase 7/8			c45948_g2		-2.6	0.34	-1.29	0.16
Triacylglycerol Biosynthesis
GPAT	Glycerol 3-phosphate acyltransferase			c40618_g1		1.85	0.03	-0.99	0.07
LPAT	Lysophosphatidic acid acyltransferase			c46362_g2		1.08	0.23	0.95	0.04
PAP	Phosphatidic acid phosphatase			c44382_g1		2.36	0.01	0.64	0.18
DGAT	Diacylglycerol acyltransferase			c45811_g1		0.49	0.6	1.15	0.01
PDAT	Phospholipid: diacylglycerol acyltransferase			c49974_g1		1.91	0.02	0.15	0.72
PDCT	Phosphatidylcholinediacylglycerol cholinephosphotransferase			c32888_g1		1.77	0.02	-1.69	0.01
CPT	CDP-choline:diacylglycerol cholinephosphotransferase			c45509_g1		0.17	0.74	-1.8	0.02
FAD2	Δ-12 fatty acid desaturase			c44623_g2		2.69	0.01	-0.81	0.08
FAD3	Δ-15 fatty acid desaturase			c42672_g1		3.17	0.01	-0.77	0.27
Fatty Acid Degradation
LOX	Lipoxygenase			c48704_g1		-1.9	0.15	-3.25	0.01
				c49267_g1		-1.82	0.27	-0.67	0.15
				c49713_g1		-1.06	0.16	-0.03	0.99
AOS	Hydroperoxide dehydratase			c40825_g1		-2.63	0.03	-0.72	0.51
				c43400_g1		-1.68	0.04	-1.21	0.02
AOC	Allene oxide cyclase			c42737_g1	c42737_g1	-0.46	0.63	-1.98	0.03
OPR	12-oxophytodienoic acid reductase			c37233_g1	c37233_g1	-0.77	0.46	-4.45	0.01
OPCL1	OPC-8:0 CoA ligase 1			c36410_g1	c36410_g1	-0.91	0.49	-4.02	0.01
ACX	Acyl-CoA oxidase			c43936_g1	c43936_g1	-0.12	0.85	1.09	0.02
				c47738_g1	c47738_g1	1.12	0.17	0.22	0.61
MFP	Enoyl-CoA hydratase/3-			c43316_g1	c43316_g1	0.71	0.31	-1.33	0.02
	hydroxyacyl-CoA dehydrogenase			c45522_g1	c45522_g1	-0.77	0.37	-1.18	0.02
ACAA	Acetyl-CoA acyltransferase			c49585_g1	c49585_g1	1.12	0.14	0.09	0.87
JOM	Jasmonate O-methyltransferase			c37922_g1	c37922_g1	-3.97	0.13	-2.8	0.19
