# Supplementary material for: Transcriptomic analysis of Perilla frutescens seed to insight into the biosynthesis and metabolic of unsaturated fatty acids
Source: BMC Genomics. 2018 Mar 21;19:213. doi: 10.1186/s12864-018-4595-z (PMC5863459; doi:10.1186/s12864-018-4595-z)
Supplement: Supplementary file 8 — Table S7. List of differentially expressed TFs involved in fatty acid and TAG biosynthesis in Perilla seed. (XLS 13 kb) [file 12864_2018_4595_MOESM8_ESM.xls]

## Sheet: Sheet1
Table S7. List of differentially expressed TFs involved in fatty acid and TAG biosynthesis in Perilla seed.
TFs families	Unigene ID	log2 fold change
		10 DAF vs 5 DAF	20 DAF vs 10 DAF
AP2	c29134_g1	-4.88437	1.25939
	c33104_g1	-4.33848	1.70895
	c45995_g4	-3.8065	-1.80287
	c31545_g1	-3.08827	-2.5303
	c35246_g1	-2.93186	-2.0625
	c41524_g4	-3.03221	-3.87235
	c43225_g1	-2.65117	-2.2177
	c37743_g2	-2.73301	-2.6839
	c38160_g2	-2.56635	-1.3049
	c45738_g1	-2.62675	-2.53785
	c37607_g1	-2.2828	-1.46862
	c38121_g1	-1.8865	-3.24793
	c37528_g1	-2.07401	2.05981
	c30686_g1	0.149378	1.94578
	c47856_g1	0.160118	1.23359
	c41524_g2	0.347923	4.69647
	c38658_g1	0.297112	1.7778
	c46047_g1	1.03845	1.04667
	c43144_g2	1.11253	2.79466
	c27974_g1	1.49825	1.28835
	c49241_g2	2.52067	1.20936
	c49675_g7	2.53655	1.38993
	c32908_g1	2.83184	1.67402
	c24774_g1	3.2864	1.21323
	c38325_g2	4.32335	2.16417
	c44853_g2A	1.07012	-2.86485
B3	c44237_g1	-2.72612	-2.29454
	c45951_g1	-1.8866	-2.38813
	c35922_g1	1.91475	1.72626
	c46085_g2B	1.25823	0.102863
	c48315_g2C	1.12947	-1.49909
NF-Y	c41565_g2	-3.80266	-1.28951
	c39257_g1	-3.14747	-1
	c42262_g4	-2.94309	-2.78211
	c47392_g1	0.51266	1.27379
	c36799_g1	3.32098	1.45926
	c46905_g3D	-4.2897	-7.74819
Note:	A: Wrinkled1 (WRI1); B: Abscisic acid insensitive3 (ABI3); C: Fusca3(FUS3); D:Leafy cotyledon1 (LEC1)
