# Supplementary material for: Transcriptomic analysis of Perilla frutescens seed to insight into the biosynthesis and metabolic of unsaturated fatty acids
Source: BMC Genomics. 2018 Mar 21;19:213. doi: 10.1186/s12864-018-4595-z (PMC5863459; doi:10.1186/s12864-018-4595-z)
Supplement: Supplementary file 9 — Table S6. Gene-specific primers used in qRT-PCR. (XLS 31 kb) [file 12864_2018_4595_MOESM9_ESM.xls]

## Sheet: Sheet1
Table S6. Gene-specific primers used in qRT-PCR
Primers	Primer sequences (5′-3′)	Amplification Size （bp）
LOX1F	GCTGACTCATCGGAACTTCATCGCTG	104
LOX1R	CGTGAAAGAACGGAACCGCACAGAG
LOX2F	TCACGAGTTTGACACCACCAGGCAC	171
LOX2R	GCGGTGGAGTCATTGAGGCTTGCT
LOX3F	CAACTCCTCGTCTTGGTCTGGGTCAC	265
LOX3R	TTTGGATGGATTCTCGTCGTCTGGC
LOX4F	TCTCCCAAGCCAAACACCACCACC	222
LOX4R	GGTCGGCCTGTTCTTCCTCTGCG
AOS1F	GCCACCATATCAGAGCGACCATCAAC	111
AOS1R	CCCGATCAAAGGAAGCCCGTAGTCT
AOS2F	GATCGTTGGCCGAACCGAAGTCA	102
AOS2R	GCGTGATGCCGGAGTTTCACAACT
AOS3F	CGGACATCCCCTGCCGGAATAAT	106
AOS3R	CTCGACCCGTCGGAACCCAAAC
AOC1F	CGCCGTTATTCCTGCCCGTTTCT	138
AOC1R	GAGATCAACGAGCGTGATCGCGG
AOC2F	GTTGGTGGCGTTGAAGGCTCCG	72
AOC2R	ATCTTCCAGGACCCTCACGCCG
AOC3F	GCTGCCACGGTCTCCCTCGTTTAT	191
AOC3R	CTTCTGCCGATGCCCAACCAACA
OPR1F	ACAGTTTCGCCAGGCAGCCATACAT	158
OPR1R	TGAGTTCGATCCGATTCGGGAGAGA
OPR2F	TCCACCGTATTCGTCTGTCCTGTCG	121
OPR2R	AGCTGCTCGCAATGCTATTCAAGCA
OPCLF	GTTATCACCACCACCAACCCGCTCA	122
OPCLR	AGATTCGAACCGGCGAGTTTAGGGA
ACX1F	CGCTCGCCATGCCTCAGCTACAC	93
ACX1R	GTGGCCGTCCATCAATTTCCGC
ACX2F	TGGGCGGGAGTTACTTGGTGGC	140
ACX2R	TTCCGGTGATCTCTCTGCCCGTTAC
ACX3F	GGCGACTTCCTTGCCACCAGTTACA	103
ACX3R	GACTAACAGCATTTGGACGGACCTTGG
MFP1F	GAGACGCTGTGTGCCTCCTGAACC	160
MFP1R	AAAGAAGCCCACTGTTGCTGCCG
MFP2F	TCAACCCTTCTCATTGCCGCCG	220
MFP2R	GCGTCGCCGTTCTCACCATCTCT
MFP3F	GTTGATTGTGACGACGGCGACG	112
MFP3R	CACACACTCTGCCGCCGGGAA
MFP4F	TTGCACCCGTGATAACAACCGCC	106
MFP4R	CCATCATCACCATCATCAACCCGC
ACAA1F	GGTTCTCGGGAAATCAGGAGTTGGC	175
ACAA1R	CCAAGAGGGCAGAAGTCCAGGTGTG
ACAA2F	TCACTCCAAAGCGTTCCGCCACA	145
ACAA2R	GCTGCTGGATTGGAGTCTATGTCGG
ACAA3F	ATTGTTGTCGGCTCGGTGTTGGC	96
ACAA3R	AACAGGCACAGTGTCAGGGAAACCAG
ACAA4F	CACATTGACACCACACCAAAGCGACA	121
ACAA4R	ATGGAGGTGCGATGGCTATTGGACA
JOMF	GGTGTCGGAAGGCGGGCAATAAG	128
JOMR	CAGTCCTTATTGCCCGCCTTCCG
SAD1F	GGTGCCTTTTCTCTTGCTGTTGGATTG	197
SAD1R	AACTGATGGTGGTGCCTGTGTGTGC
FAD2F	CGCCACAAACTATTTCCATCAACTCCC	158
FAD2R	CGGTGTCGTCCAGCCATTGGTAGTC
FAD6F	ATCCTCGGACGAATGGAATGCTGC	225
FAD6R	GTCTTCATCAAACGCCAGTTCCACGA
FAD3F	ATTGCTGGGTGAAGAATCCGT	185
FAD3R	ACTCCCGTGCCCACAATCA
FAD7F	CATCCAGACAGTGATTTGTTCGTT	124
FAD7R	GCAACTGAACAGGACCCATAACA
FAD8F	ACTGGGATTATTAAGGAACGGAATTGGG	92
FAD8R	CCGTTTATCGCTCTGTTCTCTTCTTCC
ADH1F	CTTTGGCCATGAAGCCGGAGGA	281
ADH1R	GGCAGCCAACGTGGACAACCG
ADH2F	CACTCCCTCTCCCACGCTCTCCAC	191
ADH2R	GGAAGCCGCTGGTGATTGAAGAGG
ADH3F	TCAAGACTCACCCGATGAACGTGCT	99
ADH3R	TTGGACAACCGATGGAAGATGAGACCT
DAD1-1F	AGATACGGGCATTTTGTGGAGGCTG	81
DAD1-1R	GAAGAGGCAGGCGGCGTAGGAG
DAD1-2F	TCGTCGGTGAATAGCAGCAGCAGC	84
DAD1-2R	CTGCGTCTCCTCCACCCGCTTCT
HPLF	AGGAGGCTGAGGCTGAGGAAGGC	155
HPLR	AGACGAAGCTCGAGCACGTGGGT
WRI1F	GACATGCACCTCCGGTAGGAA	136
WRI1R	GAGTCCCGTTGAACACAGGCA
FUS3F	GCAGCTAAAGAAGAGCGATGTTGGTGTC	175
FUS3R	CATCCTGCTGCTATTGTTCGGCCAG
ABI3F	CACCACCTTTCCCAACACCCAG	117
ABI3R	TTCGAATACGGATCGCCACTGC
LEC1F	CCGCAGCCGCGAATGATGTC	108
LEC1R	TGCGATCCAAACCGCCCAAACT
Actin F	AGACCTTCAATGTGCCAGCCA	177
Actin R	CACGACCAGCAAGATCCAACC
18S RNAF	CGGCGACGCATCATTCAAA	145
18S RNAR	GCTGCCTTCCTTGGATGTGG
